# Supplementary material for: Occurrence of Ordered and Disordered Structural Elements in Postsynaptic Proteins Supports Optimization for Interaction Diversity
Source: Entropy (Basel). 2019 Aug 6;21(8):761. doi: 10.3390/e21080761 (PMC7515291; doi:10.3390/e21080761)
Supplement: Supplementary file 1 [file entropy-21-00761-s001.zip]

Archive with 2 entries (2 files):
- SupplementaryTable.xlsx
- SupplementaryMaterial.pdf
